# Supplementary material for: Experiences from dual genome next-generation sequencing panel testing for mitochondrial disorders: a comprehensive molecular diagnosis
Source: Front Genet. 2025 Mar 5;16:1488956. doi: 10.3389/fgene.2025.1488956 (PMC11920145; doi:10.3389/fgene.2025.1488956)
Supplement: Supplementary file 1 [file Table2.xlsx]

## Sheet: Supplementary Table 2
Gene	nucleotide	AAChange	Classification	Location	Zygosity	ConsensusNM	Observed
AARS2	c.1189-1G>C		P	intron 8	heterozygous	NM_020745.3	1
AARS2	c.1923_1941del19	p.R643Afs*18	P	exon 14	heterozygous	NM_020745.3	1
AARS2	c.2146-2A>G		P	intron 15	heterozygous	NM_020745.3	1
AARS2	c.2680_2681delTC	p.V895Afs	LP	exon 20	heterozygous	NM_020745.3	1
AARS2	c.1966delC	p.H656Ifs*11	P	exon 14	heterozygous	NM_020745.3	1
ACAD9	c.1563+1G>A		P	intron 15	heterozygous	NM_014049.4	1
ACADM	c.985A>G	p.K329E	P	exon 11	heterozygous	NM_000016.4	20
ACADM	c.799G>A	p.G267R	P	exon 9	heterozygous	NM_000016.4	3
ACADM	c.683C>A	p.T228N	P	exon 8	heterozygous	NM_000016.4	3
ACADM	c.253G>T	p.G85C	P	exon 4	heterozygous	NM_000016.4	1
ACADM	c.250C>T	p.L84F	P	exon 4	heterozygous	NM_000016.4	1
ACADM	c.449_452delCTGA	p.T150Rfs*4	P	exon 6	heterozygous	NM_000016.4	1
ACADM	c.199T>C	p.Y67H	P	exon 3	heterozygous	NM_000016.4	1
ACADVL	c.1468G>C	p.A490P	P	exon 15	heterozygous	NM_000018.2	1
ACADVL	c.848T>C	p.V283A	P	exon 9	heterozygous	NM_000018.2	9
ACADVL	c.753-2A>C		P	intron 8	heterozygous	NM_000018.2	1
ACADVL	c.1317dupT	p.M440Yfs*23	P	exon 13	heterozygous	NM_000018.2	1
ACADVL	c.1700G>A	p.R567Q	P	exon 18	heterozygous	NM_000018.2	1
ACADVL	c.1357C>T	p.R453*	P	exon 14	heterozygous	NM_000018.2	1
ACADVL	c.865G>A	p.G289R	P	exon 9	heterozygous	NM_000018.2	1
ACADVL	c.1591C>T	p.R531W	LP	exon 16	heterozygous	NM_000018.2	1
ADCK3	c.1821C>A	p.Y607*	P	exon 15	heterozygous	NM_020247.4	1
ADCK3	c.1844dupG	p.S616fs	P	exon 15	heterozygous	NM_020247.4	1
AGL	c.2728C>T	p.R910X	P	exon 22	heterozygous	NM_000642.2	1
AGL	c.2590C>T	p.R864*	P	exon 21	heterozygous	NM_000642.2	1
ARG1	c.3G>A	p.M1?	P	exon 1	heterozygous	NM_000045.3	2
ATPAF2	c.133+1G>T		P	intron 1	heterozygous	NM_145691.3	1
AUH	c.589C>T	p.R197*	P	exon 5	heterozygous	NM_001698.2	1
BCS1L	c.340C>T	p.R114W	P	exon 2	heterozygous	NM_004328.4	1
BCS1L	c.166C>T	p.R56*	P	exon 1	heterozygous	NM_004328.4	1
BTD	c.511G>A	p.A171T	P	exon 4	heterozygous	NM_000060.2	4
BTD	c.755A>G	p.D252G	P	exon 4	heterozygous	NM_000060.2	2
BTD	c.968A>G	p.H323R	P	exon 4	heterozygous	NM_000060.2	3
BTD	c.1368A>C	p.Q456H	P	exon 4	heterozygous	NM_000060.2	4
BTD	c.470G>A	p.R157H	P	exon 4	heterozygous	NM_000060.2	1
BTD	c.1432G>A	p.A478T	P	exon 4	heterozygous	NM_000060.2	1
C10orf2	c.957G>C	p.K319N	LP	exon 1	heterozygous	NM_021830.4	1
C10orf2	c.1075G>A	p.A359T	P	exon 1	heterozygous	NM_021830.4	1
C10orf2	c.1121G>A	p.R374Q	P	exon 1	heterozygous	NM_021830.4	1
COQ2	c.223_249del27ins5	p.R75Kfs*90	P	exon 1	heterozygous	NM_015697.7	1
COX10	c.683G>A	p.R228H	LP	exon 5	heterozygous	NM_001303.3	1
COX15	c.775C>T	p.Q259*	P	exon 6	heterozygous	NM_004376.5	1
COX15	c.452C>G	p.S151*	P	exon 4	heterozygous	NM_004376.5	2
COX4I2	c.380-2A>G		LP	intron 4	heterozygous	NM_032609.2	1
CPS1	c.4191G>A	p.W1397*	P	exon 36	heterozygous	NM_001875.4	1
CPS1	c.1918G>T	p.A640S	P	exon 17	heterozygous	NM_001875.4	2
CPT1A	c.1027T>G	p.F343V	LP	exon 10	heterozygous	NM_001876.3	1
CPT2	c.1679G>A	p.R560Q	P	exon 5	heterozygous	NM_000098.2	1
CPT2	c.338C>T	p.S113L	P	exon 3	heterozygous	NM_000098.2	5
CPT2	c.691C>T	p.R231W	P	exon 4	heterozygous	NM_000098.2	1
CPT2	c.1646G>A	p.G549D	P	exon 5	heterozygous	NM_000098.2	1
DARS2	c.536G>A	p.R179H	P	exon 6	heterozygous	NM_018122.4	1
DARS2	c.161dupG	p.C54Wfs*45	P	exon 2	heterozygous	NM_018122.4	1
DGUOK	c.679G>A	p.E227K	P	exon 5	heterozygous	NM_080916.1	1
DGUOK	c.605_606delGA	p.R202TfsX13	P	exon 5	heterozygous	NM_080916.1	1
DGUOK	c.797T>G	p.L266R	P	exon 6	heterozygous	NM_080916.1	1
DGUOK	c.708-3_-2delTAinsAC		P	intron 5	heterozygous	NM_080916.1	1
DGUOK	c.142+1G>T	Splice	P	intron 1	homozygous	NM_080916.1	1
DGUOK	c.763_766dupGATT	p.F256*	P	exon 6	homozygous	NM_080916.1	1
DLD	c.338-1G>A		P	intron 5	heterozygous	NM_000108.3	1
DLD	c.633dupA	p.V212Sfs*32	P	exon 8	heterozygous	NM_000108.3	1
DLD	c.1440A>G	p.I480M	LP	exon 13	homozygous	NM_000108.3	1
DLD	c.104dupA	p. Y35*	P	exon 2	heterozygous	NM_000108.3	1
EARS2	c.322C>T	p.R108W	P	exon 3	heterozygous	NM_001083614.1	1
ETFA	c.2T>C	p.M1?	P	exon 1	heterozygous	NM_000126.3	1
ETFB	c.382G>A	p.D128N	LP	exon 4	heterozygous	NM_001985.2	1
ETFDH	c.1457dupT	p.K487Efs*3	P	exon 11	heterozygous	NM_004453.2	1
ETFDH	c.1001T>C	p.L334P	P	exon 9	heterozygous	NM_004453.2	1
ETHE1	c.396_397insAC	p.P133TfsX13	P	exon 4	heterozygous	NM_014297.3	1
FARS2	c.431A>G	p.Y144C	P	exon 2	homozygous	NM_006567.3	2
FASTKD2	c.2073_2074delTA	p.K692Nfs*21	P	exon 12	heterozygous	NM_014929.3	1
FASTKD2	c.1417C>T	p.Q473*	P	exon 7	heterozygous	NM_014929.3	1
FBXL4	c.1389+3_+6delAAGT		LP	intron 7	heterozygous	NM_012160.4	1
FBXL4	c.1838T>A	p.V613E	LP	exon 9	heterozygous	NM_012160.4	1
FBXL4	c.1444C>T	p.R482W	P	exon 8	heterozygous	NM_012160.4	1
FBXL4	c.64C>T	p.R22*	P	exon 3	heterozygous	NM_012160.4	3
FBXL4	c.1641_1642delTG	p.C547*	P	exon 8	homozygous	NM_012160.4	6
FBXL4	c.1687C>T	p.Q563*	P	exon 8	heterozygous	NM_012160.4	1
FBXL4	c.273_277delTACTC	p.F91Lfs*17	P	exon 3	homozygous	NM_012160.4	1
FBXL4	c.1232G>A	p.C411Y	P	exon 6	heterozygous	NM_012160.4	2
FBXL4	c.1210C>T	p.Q404*	P	exon 6	homozygous	NM_012160.4	1
FBXL4	c.1304G>A	p.R435Q	P	exon 6	heterozygous	NM_012160.4	1
FH	c.1431_1433dupAAA	p.K477dup	LP	exon 10	heterozygous	NM_000143.3	1
FOXRED1	c.538C>T	p.Q180X	P	exon 5	heterozygous	NM_017547.3	1
FOXRED1	c.90G>A	p.W30*	P	exon 2	heterozygous	NM_017547.3	2
G6PC	c.262delG	p.V88Ffs*14	P	exon 2	heterozygous	NM_000151.2	1
G6PC	c.648G>T	p.L216L	P	exon 5	heterozygous	NM_000151.2	1
G6PC	c.247C>T	p.R83C	P	exon 2	heterozygous	NM_000151.2	1
G6PC	c.379_380dupTA	p.Y128Tfs*3	P	exon 3	homozygous	NM_000151.2	1
GAA	c.1719C>A	p.N573K	P	exon 12	heterozygous	NM_000152.3	1
GAA	c.2238G>C	p.W746C	P	exon 16	heterozygous	NM_000152.3	2
GAA	c.2560C>T	p.R854X	P	exon 18	heterozygous	NM_000152.3	1
GAA	c.1-45T>G		P	5'UTR	heterozygous	NM_000152.3	5
GAA	c.1655T>C	p.L552P	P	exon 12	heterozygous	NM_000152.3	1
GAA	c.1441T>C	p.W481R	P	exon 10	heterozygous	NM_000152.3	1
GAA	c.-45T>G		P	5'UTR	heterozygous	NM_000152.3	8
GAA	c.784G>A	p.E262K	P	exon 4	heterozygous	NM_000152.3	1
GAA	c.546G>A	p.T182T	P	exon 2	heterozygous	NM_000152.3	1
GAA	c.2481+109_2646+38del538	exon 18 deletion	P	introns 17 - 18	heterozygous	NM_000152.3	1
GAA	c.671G>A	p.R224Q	LP	exon 3	heterozygous	NM_000152.3	1
GAA	c.258dupC	p.N87Qfs	P	exon 2	heterozygous	NM_000152.3	1
GBE1	c.986A>G	p.Y329C	P	exon 7	heterozygous	NM_000158.3	4
GBE1	c.691+2T>C		P	intron 5	heterozygous	NM_000158.3	3
GBE1	c.1694G>A	p.R565Q	P	exon 13	heterozygous	NM_000158.3	1
GBE1	c.1570C>T	p.R524*	P	exon 12	heterozygous	NM_000158.3	1
GFM1	c.817dupA	p.I273DfsX6	P	exon 6	heterozygous	NM_024996.5	1
GFM1	c.735_747delins12	p.A246*	P	exon 6	heterozygous	NM_024996.5	1
GFM1	c.720delT	p.E241Nfs*2	P	exon 6	heterozygous	NM_024996.5	1
GFM1	c.1193T>C	p.L398P	P	exon 9	homozygous	NM_024996.5	1
GFM1	c.2011C>T	p.R671C	P	exon 16	heterozygous	NM_024996.5	1
GYS1	c.671delT	p.L224RfsX54	P	exon 4	heterozygous	NM_002103.4	1
GYS1	c.493-342_c.824-566del2975		P	exon 4-5	homozygous	NM_002103.4	1
GYS2	c.1334C>T	p.T445M	P	exon 11	heterozygous	NM_021957.3	1
GYS2	c.495+1G>T		P	intron 3	heterozygous	NM_021957.3	1
GYS2	c.1436C>A	p.P479Q	P	exon 12	heterozygous	NM_021957.3	1
GYS2	c.1557_1579del23	p.T520Dfs*17	P	exon 13	heterozygous	NM_021957.3	1
GYS2	c.925C>T	p.R309*	P	exon 6	heterozygous	NM_021957.3	1
HADHA	c.1528G>C	p.E510Q	P	exon 15	heterozygous	NM_000182.4	7
HADHB	c.1137delT	p.H379QfsX76	P	exon 13	heterozygous	NM_000183.2	1
HADHB	c.693delC	p.A232Lfs*20	P	exon 9	heterozygous	NM_000183.2	1
HADHB	c.97C>T	p.R33*	P	exon 3	heterozygous	NM_000183.2	1
HADHB	c.739C>T	p.R247C	P	exon 9	heterozygous	NM_000183.2	1
HADHB	c.740G>A	p.R247H	P	exon 9	heterozygous	NM_000183.2	1
HADHB	c.811+1G>A		P	intron 9	heterozygous	NM_000183.2	1
HADHB	c.182G>A	p.R61H	P	exon 4	heterozygous	NM_000183.2	1
HADHB	c.685C>T	p.R229*	P	exon 9	heterozygous	NM_000183.2	1
HADHB	c.747_748dupCA	p.S250Tfs*3	LP	exon 9	heterozygous	NM_000183.2	1
HARS2	c.69delC	p.C24Afs*19	P	exon 1	heterozygous	NM_012208.2	1
HLCS	c.1711G>A	p.D571N	P	exon 7	heterozygous	NM_000411.6	2
HLCS	c.604G>T	p.E202*	LP	exon 2	heterozygous	NM_000411.6	1
ISCU	c.469C>T	p.Q157*	P	exon 5	heterozygous	NM_213595.2	1
IVD	c.1184G>A	p.R395H	P	exon 12	heterozygous	NM_002225.3	1
IVD	c.1210G>T	p.E404*	P	exon 12	heterozygous	NM_002225.3	1
IVD	c.1192C>T	p.R398*	P	exon 12	heterozygous	NM_002225.3	1
IVD	c.367G>A	p.G123R	P	exon 4	heterozygous	NM_002225.3	1
IVD	c.1145T>C	p.F382S	P	exon 11	heterozygous	NM_002225.3	1
KARS	c.683C>T	p.P228L	P	exon 6	heterozygous	NM_001130089.1	1
KARS	c.1810G>T	p.E604*	P	exon 15	heterozygous	NM_001130089.1	1
LMBRD1	c.1056delG	p.N353IfsX18	P	exon 11	heterozygous	NM_018368.3	4
LMBRD1	c.967_970delCTCT	p.L323Sfs*5	P	exon 10	heterozygous	NM_018368.3	1
LPIN1	c.1162C>T	p.R388X	P	exon 8	heterozygous	NM_145693.2	1
LPIN1	c.1699-2A>G	Splice	P	intron 14	heterozygous	NM_145693.2	2
LPIN1	c.2295-866_2410-30del		P	exon 18	heterozygous	NM_145693.2	1
LPIN1	c.2513+1G>A	Splice	P	intron 21	heterozygous	NM_145693.2	1
LPIN1	c.2174G>A	p.R725H	LP	exon 17	homozygous	NM_145693.2	1
LRPPRC	c.1061C>T	p.A354V	P	exon 9	heterozygous	NM_133259.3	1
MARS2	c.615G>A	p.W205*	P	exon 1	heterozygous	NM_138395.3	1
MARS2	c.1578_1596del	p.V527Tfs*48	P	exon 1	heterozygous	NM_138395.3	1
MCCC1	c.171_172delAG	p.G58Rfs*22	P	exon 3	heterozygous	NM_020166.3	1
MCCC1	c.89+1G>C	Splice	P	intron 1	heterozygous	NM_020166.3	1
MCCC2	c.1015G>A	p.V339M	P	exon 11	heterozygous	NM_022132.4	10
MCCC2	c.599T>A	p.I200N	P	exon 6	heterozygous	NM_022132.4	14
MCCC2	c.295G>C	p.E99Q	P	exon 4	heterozygous	NM_022132.4	1
MCCC2	c.1309A>G	p.I437V	P	exon 14	heterozygous	NM_022132.4	1
MCCC2	c.517dupT	p.S173Ffs*25	P	exon 6	heterozygous	NM_022132.4	1
MCCC2	c.1065A>T	p.L355F	P	exon 11	heterozygous	NM_022132.4	2
MCCC2	c.568C>T	p.H190Y	P	exon 6	homozygous	NM_022132.4	1
MCCC2	c.142C>T	p.Q48*	P	exon 2	heterozygous	NM_022132.4	1
MFN2	c.647T>C	p.F216S	P	exon 7	heterozygous	NM_014874	2
MFN2	c.43_44delAA	p.K15Efs*3	LP	exon 3	heterozygous	NM_014874	1
MGME1	c.156C>A	p.Y52*	P	exon 2	heterozygous	NM_052865.2	1
MMAA	c.433C>T	p.R145*	P	exon 1	heterozygous	NM_172250.2	1
MMAB	c.556C>T	p.R186W	P	exon 7	heterozygous	NM_052845.3	1
MMAB	c.398C>T	p.S133F	P	exon 5	heterozygous	NM_052845.3	1
MMACHC	c.271dupA	p.R91KfsX14	P	exon 2	heterozygous	NM_015506.2	7
MMACHC	c.271dup	p.R91Kfs*14	P	exon 2	heterozygous	NM_015506.2	1
MMACHC	c.440G>C	p.G147A	P	exon 4	heterozygous	NM_015506.2	2
MPV17	c.263_265delinsTGT	p.K88_M89delinsML	P	exon 4	heterozygous	NM_002437.4	1
MPV17	c.263_265del3	p.K88del	P	exon 3	heterozygous	NM_002437.4	1
MPV17	c.293C>T	p.P98L	P	exon 4	heterozygous	NM_002437.4	1
MPV17	c.186+2T>C		P	intron 2	heterozygous	NM_002437.4	3
MPV17	c.135delA	p.E45Dfs*8	P	exon 2	heterozygous	NM_002437.4	1
MPV17	c.271_273delTTG	p.L91del	P	exon 3	heterozygous	NM_002437.4	1
MPV17	c.275A>G	p.D92G	LP	exon 4	heterozygous	NM_002437.4	1
MPV17	c.293delC	p.P98Rfs*4	P	exon 5	homozygous	NM_002437.4	1
MPV17	c.191C>G	p.P64R	P	exon 3	heterozygous	NM_002437.4	2
MRPL44	c.233G>A	p.R78Q	LP	exon 2	homozygous	NM_022915.3	1
MRPS16	c.274+1delG		LP	intron 2	heterozygous	NM_016065.3	1
MTFMT	c.697C>T	p.Q233*	P	exon 5	heterozygous	NM_139242.3	1
MTFMT	c.626C>T	p.R181Sfs*5	P	exon 4	heterozygous	NM_139242.3	6
MTFMT	c.374C>T	p.S125L	P	exon 2	heterozygous	NM_139242.3	1
MTFMT	c.994C>T	p.R332*	P	exon 9	heterozygous	NM_139242.3	1
MTRR	c.766G>T	p.E256*	P	exon 5	heterozygous	NM_002454.2	1
MUT	c.1351G>T	p.E451X	P	exon 6	heterozygous	NM_000255.3	1
MUT	c.2107G>C	p.G703R	P	exon 11	heterozygous	NM_000255.3	1
MUT	c.1091A>C	p.Y364S	LP	exon 5	heterozygous	NM_000255.3	2
MUT	c.315G>A	p.W105*	LP	exon 1	heterozygous	NM_000255.3	1
MUT	c.322C>T	p.R108C	P	exon 1	heterozygous	NM_000255.3	1
MUT	c.1106G>A	p.R369H	P	exon 5	heterozygous	NM_000255.3	1
NARS2	c.124delG	p.E42SfsX23	P	exon 1	heterozygous	NM_024678.4	1
NARS2	exon 8 and 9del		P		heterozygous	NM_024678.4	1
NDUFA10	c.693delT	p.A232PfsX18	P	exon 6	heterozygous	NM_004544.3	1
NDUFA10	c.2T>C	p.M1?	LP	exon 1	heterozygous	NM_004544.3	1
NDUFA11	c.1A>G	p.M1?	P	exon 1	heterozygous	NM_175614.4	1
NDUFA13	c.95-1G>A		LP	intron 1	heterozygous	NM_015965.6	1
NDUFA13	c.94+1G>A	Splice	LP	intron 1	heterozygous	NM_015965.6	1
NDUFS1	c.1884+1G>C		P	intron 16	heterozygous	NM_005006.6	1
NDUFS1	c.1735dupA	p.I579Nfs*3	P	exon 16	heterozygous	NM_005006.6	1
NDUFS1	c.1880_1881delCT	p.S627*	P	exon 16	heterozygous	NM_005006.6	1
NDUFS1	c.1222C>T	p.R408C	P	exon 12	heterozygous	NM_005006.6	1
NDUFS1	c.873-2A>G		P	intron 9	heterozygous	NM_005006.6	1
NDUFS1	c.758T>G	p.V253G	LP	exon 9	homozygous	NM_005006.6	1
NDUFS1	c.721C>T	p.R241W	P	exon 8	heterozygous	NM_005006.6	1
NDUFS3	c.753_754delTCinsAGTT	p.S251Rfs*37	P	exon 7	heterozygous	NM_004551.2	1
NDUFS4	c.462delA	p.K154Nfs*35	P	exon 5	heterozygous	NM_002495.2	1
NDUFS4	c.169delG	p.E57Kfs*8	P	exon 2	heterozygous	NM_002495.2	1
NDUFS4	c.504_508dupAAGAA	p.T170Kfs*21	P	exon 5	heterozygous	NM_002495.2	1
NDUFS6	c.309_309+21del22	p.?	LP	exon 3	homozygous	NM_004553.4	1
NDUFS8	c.160C>T	p.R54W	P	exon 3	heterozygous	NM_002496.3	1
NDUFS8	c.305G>A	p.R102H	P	exon 5	heterozygous	NM_002496.3	1
NDUFS8	c.610C>T	p.Q204*	LP	exon 6	heterozygous	NM_002496.3	2
NDUFV1	c.419_420ins14	p.E140Dfs*47	P	exon 4	heterozygous	NM_007103.3	1
NDUFV1	c.475C>T	p.R159*	LP	exon 4	heterozygous	NM_007103.3	1
OPA1	c.113_130del	p.R38_S43del	P	exon 2	heterozygous	NM_015560.2,NM_130837.2	2
OPA1	c.113_130del18	p.R38_S43del	P	exon 2	heterozygous	NM_015560.2,NM_130837.2	3
OPA1	c.2797G>A	p.V933I	P	exon 27	heterozygous	NM_015560.2,NM_130837.2	2
OPA1	c.2794C>T	p.R932C	P	exon 27	heterozygous	NM_015560.2,NM_130837.2	1
OPA3	c.343C>T	p.R115*	P	exon 2	heterozygous	NM_025136.3, NM_001017989.2	1
OPA3	c.439_440delGG	p.G147Rfs*49	LP	exon 2B	heterozygous	NM_025136.3, NM_001017989.2	1
OTC	c.860C>T	p.T287I	LP	exon 8	hemizygous	NM_000531.5	1
PC	c.1001_1003delinsGGAGA	p.T334Rfs*10	P	exon 10	heterozygous	NM_000920.3	1
PC	c.2253delC	p.C752AfsX53	P	exon 18	heterozygous	NM_000920.3	1
PC	c.908delG	p.G303Afs*40	P	exon 9	heterozygous	NM_000920.3	1
PC	c.787C>T	p.R263*	P	exon 8	heterozygous	NM_000920.3	1
PC	c.1748G>T	p.R583L	P	exon 14	heterozygous	NM_000920.3	1
PC	c.3409_3410delCT	p.L1137Vfs*34	P	exon 23	heterozygous	NM_000920.3	1
PC	c.2493_2494delGT	p.F832*	P	exon 19	heterozygous	NM_000920.3	1
PCCA	c.2119-2A>G		P	intron 23	heterozygous	NM_000282.3	1
PCCA	c.866_867delAG	p.E289Vfs*53	P	exon 11	heterozygous	NM_000282.3	2
PCCA	c.937C>T	p.R313*	P	exon 12	heterozygous	NM_000282.3	1
PCCB	c.683C>T	p.P228L	P	exon 7	heterozygous	NM_000532.4	1
PDHA1	c.491A>G	p.N164S	P	exon 5	heterozygous	NM_000284.3	2
PDHA1	c.787C>T	p.R263X	P	exon 8	heterozygous	NM_000284.3	1
PDHA1	c.899_902	p.Y301*	P	exon 10	heterozygous	NM_000284.3	1
PDHA1	c.904C>T	p.R302C	P	exon 10	heterozygous	NM_000284.3	2
PDHA1	c.1114_1150dup37	p.I384Rfs*5	P	exon 11	heterozygous	NM_000284.3	1
PDHA1	c.1133G>A	p.R378H	P	exon 11	hemizygous	NM_000284.3	1
PDHA1	c.117+1_+5del GTAAG		P	intron 2	heterozygous	NM_000284.3	1
PDHA1	c.483C>A	p.Y161*	P	exon 5	heterozygous	NM_000284.3	1
PDHA1	c.884_887dupGTGA	p.D296Efs*2	LP	exon 9	heterozygous	NM_000284.3	1
PDHA1	c.910C>T	p.R304*	P	exon 10	heterozygous	NM_000284.3	1
PDHB	c.934+1G>A		P	intron 9	heterozygous	NM_000925.3	1
PDHX	c.44G>A	p.R15H	P	exon 1	heterozygous	NM_003477.2	1
PDHX	c.627dupG	p.I210Dfs*4	P	exon 5	homozygous	NM_003477.2	1
PDP1	c.796C>T	p.R266X	P	exon 2	heterozygous	NM_018444.3	1
PDSS2	c.1045C>T	p.R349X	P	exon 8	heterozygous	NM_020381.3	1
PDSS2	c.630+1G>A		P	intron 3	heterozygous	NM_020381.3	1
PFKM	c.116G>C	p.R39P	LP	exon 3	heterozygous	NM_000289.5	1
PFKM	c.283C>T	p.R95*	P	exon 6	heterozygous	NM_000289.5	1
PGAM2	c.233G>A	p.W78*	P	exon 1	heterozygous	NM_000290.3	3
PGM1	c.1615delC	p.I540Ffs*5	P	exon 11	heterozygous	NM_002633.2	1
PGM1	c.313A>T	p.K105*	LP	exon 2	heterozygous	NM_002633.2	1
PGM1	c.1086dupT	p.G363Wfs*22	P	exon 7	heterozygous	NM_002633.2	1
PHKA1	c.1530_1531delCT	p.Y511*	LP	exon 15	heterozygous	NM_002637.3	1
PHKB	c.39G>A	p.W13X	P	exon 1	heterozygous	NM_000293.2	3
PHKB	c.2554G>T	p.E852X	P	exon 26	heterozygous	NM_000293.2	1
PHKB	c.1969C>T	p.Q657*	P	exon 20	heterozygous	NM_000293.2	1
PHKB	c.707C>A	p.S236*	P	exon 7	heterozygous	NM_000293.2	1
PHKB	c.307C>T	p.R103*	P	exon 4	heterozygous	NM_000293.2	1
PHKB	c.1257T>A	p.Y419*	P	exon 13	heterozygous	NM_000293.2	1
PHKB	c.2014C>T	p.R672*	P	exon 21	heterozygous	NM_000293.2	1
PMM2	c.422G>A	p.R141H	P	exon 5	heterozygous	NM_000303.2	16
PMM2	c.442G>A	p.D148N	P	exon 5	heterozygous	NM_000303.2	1
PMM2	c.710C>G	p.T237R	P	exon 8	heterozygous	NM_000303.2	3
PMM2	c.470T>C	p.F157S	P	exon 6	heterozygous	NM_000303.2	3
PMM2	c.338C>T	p.P113L	P	exon 4	heterozygous	NM_000303.2	1
PMM2	c.357C>A	p.F119L	P	exon 5	heterozygous	NM_000303.2	1
PMM2	c.24delC	p.C9Afs*27	P	exon 1	heterozygous	NM_000303.2	1
PMM2	c.359T>C	p.I120T	P	exon 5	heterozygous	NM_000303.2	1
POLG	c.2243G>C	p.W748S	P	exon 12	heterozygous	NM_002693.2	10
POLG	c.2740A>C	p.T914P	P	exon 17	heterozygous	NM_002693.2	3
POLG	c.1399G>A	p.A467T	P	exon 6	heterozygous	NM_002693.2	9
POLG	c.2125C>T	p.R709X	P	exon 11	heterozygous	NM_002693.2	1
POLG	c.752C>T	p.T251I	P	exon 2	heterozygous	NM_002693.2	6
POLG	c.1760C>T	p.P587L	P	exon 9	heterozygous	NM_002693.2	6
POLG	c.955A>G	p.K319E	P	exon 3	heterozygous	NM_002693.2	1
POLG	c.830A>T	p.H277L	P	exon 2	heterozygous	NM_002693.2	1
POLG	c.911T>G	p.L304R	P	exon 3	homozygous	NM_002693.2	2
POLG	c.1156C>T	p.R386C	P	exon 4	heterozygous	NM_002693.2	1
POLG	c.1402A>G	p.N468D	P	exon 6	heterozygous	NM_002693.2	2
POLG	c.1491G>C	p.Q497H	P	exon 7	homozygous	NM_002693.2	1
POLG	c.3285C>G	p.S1095R	P	exon 20	heterozygous	NM_002693.2	1
POLG	c.2542G>A	p.G848S	P	exon 15	heterozygous	NM_002693.2	3
POLG	c.2209G>C	p.G737R	P	exon12	heterozygous	NM_002693.2	2
POLG	c.2551A>G	p.T851A	P	exon 16	heterozygous	NM_002693.2	1
POLG	c.3104+1G>A		LP	intron 18	heterozygous	NM_002693.2	1
POLG	c.2419C>T	p.R807C	P	exon 13	heterozygous	NM_002693.2	1
POLG	c.1562delC	p.P521Lfs*32	LP	exon 7	heterozygous	NM_002693.2	1
POLG	c.3673_3674insG	p.E1225Gfs*58	LP	exon 23	heterozygous	NM_002693.2	1
POLG	c.3483-2A>G	Splice	LP	intron 21	heterozygous	NM_002693.2	1
POLG	c.1345C>T	p.Q449*	P	exon 6	heterozygous	NM_002693.2	1
POLG	c.2890C>T	p.R964C	LP	exon 17	heterozygous	NM_002693.2	1
POLG	c.3286C>G	p.R1096G	LP	exon 20	heterozygous	NM_002693.2	1
PYGL	c.1729C>T	p.Q577*	P	exon 14	heterozygous	NM_002863.4	1
PYGL	c.1768+1G>A		P	intron 14	heterozygous	NM_002863.4	1
PYGL	c.808C>T	p.R270*	P	exon 7	heterozygous	NM_002863.4	1
PYGM	c.1094C>T	p.A365V	P	exon 10	heterozygous	NM_005609.2	6
PYGM	c.148C>T	p.R50X	P	exon 1	heterozygous	NM_005609.2	7
PYGM	c.1996C>G	p.Q666E	P	exon 17	heterozygous	NM_005609.2	1
PYGM	c.2262delA	p.K745Nfs*49	P	exon 18	heterozygous	NM_005609.2	1
PYGM	c.425-26A>G		P	intron 3	heterozygous	NM_005609.2	1
RARS2	c.963_964delCT	p.Y322CfsX16	P	exon 11	heterozygous	NM_020320.3	1
RARS2	c.160_161delAA	p.N54X	P	exon 3	heterozygous	NM_020320.3	1
RARS2	c.472_474delAAA	p.K158del	P	exon 7	heterozygous	NM_020320.3	2
RARS2	c.1548delT	p.Q517Nfs*10	P	exon 18	heterozygous	NM_020320.3	1
RARS2	c.1A>G	p.M1?	LP	exon 1	heterozygous	NM_020320.3	1
RARS2	c.111-2A>G	Splice	LP	intron 2	heterozygous	NM_020320.3	1
RRM2B	c.979C>T	p.R327*	P	exon 9	heterozygous	NM_015713.4	1
RRM2B	c.759_760dupGA	p.I254Rfs	LP	exon 7	heterozygous	NM_015713.4	1
SCO1	c.2T>C	p.M1?	P	exon 1	heterozygous	NM_004589.2	1
SCO1	c.261delC	p.S88Rfs*11	P	exon 1	heterozygous	NM_004589.2	1
SCO1	c.364_364+1delAG	p.?	P	exon 2	heterozygous	NM_004589.2	1
SCO2	c.418G>A	p.E140K	P	exon 2	heterozygous	NM_005138.2	3
SCO2	c.723C>G	p.Y241*	P	exon 2	heterozygous	NM_005138.2	1
SCO2	c.577G>A	p.G193S	P	exon 2	heterozygous	NM_005138.2	1
SDHA	c.990delC	p.Y330*	LP	exon 8	heterozygous	NM_004168.2	1
SDHA	c.1523C>T	p.T508I	P	exon 11	heterozygous	NM_004168.2	2
SDHB	c.32G>A	p.R11H	P	exon 1	heterozygous	NM_003000.2	1
SDHB	c.143A>T	p.D48V	P	exon 2	homozygous	NM_003000.2	1
SLC22A5	c.1195C>T	p.R399W	P	exon 7	heterozygous	NM_003060.2	1
SLC22A5	c.51C>G	p.F17L	P	exon 1	heterozygous	NM_003060.2	1
SLC22A5	c.364G>T	p.D122Y	P	exon 1	heterozygous	NM_003060.2	3
SLC22A5	c.34G>A	p.G12S	P	exon 1	heterozygous	NM_003060.2	7
SLC22A5	c.1345T>G	p.Y449D	P	exon 8	heterozygous	NM_003060.2	2
SLC22A5	c.695C>T	p.T232M	P	exon 4	heterozygous	NM_003060.2	1
SLC22A5	c.136C>T	p.P46S	P	exon 1	heterozygous	NM_003060.2	4
SLC22A5	c.652+1G>A		P	intron 3	heterozygous	NM_003060.2	1
SLC22A5	c.641C>T	p.A214V	P	exon 3	heterozygous	NM_003060.2	3
SLC22A5	c.328dupC	p.Q110Pfs*28	LP	exon 1	heterozygous	NM_003060.2	1
SLC22A5	c.806delT	p.L269Hfs*27	P	exon 4	heterozygous	NM_003060.2	1
SLC22A5	c.1196G>A	p.R399Q	P	exon 7	heterozygous	NM_003060.2	1
SLC22A5	c.1462C>T	p.R488C	P	exon 9	heterozygous	NM_003060.2	1
SLC25A13	c.2T>C	p.M1?	P	exon 1	heterozygous	NM_014251.2	3
SLC25A13	c.852_855delTATG	p.M285Pfs*1	P	exon 9	heterozygous	NM_014251.2	1
SLC25A13	c.1063C>T	R355*	P	exon 11	heterozygous	NM_014251.2	1
SLC25A13	c.127C>T	R43*	P	exon 3	heterozygous	NM_014251.2	2
SLC25A13	exon 1-3 del	p.?	P	exon 1-3	heterozygous	NM_014251.2	1
SLC25A15	c.535C>T	p.R179*	P	exon 5	heterozygous	NM_014252.3	1
SLC25A15	c.562_564delTTC	p.F188del	P	exon 5	heterozygous	NM_014252.3	2
SLC25A19	exon 6-7 del		P	exon 6-7	heterozygous	NM_021734.4	1
SLC25A20	c.417+1G>A	Splice	P	intron 4	heterozygous	NM_000387.5	1
SLC25A3	c.624_625delTA	p.Y208*	P	exon 5	heterozygous	NM_005888.3	1
SLC25A4	c.523delC	p.Q175Rfs*38	P	exon 2	heterozygous	NM_001151.3	2
SLC37A4	c.754delA	p.I252Sfs*10	P	exon 5	heterozygous	NM_001467.5	1
SLC37A4	c.1042_1043delCT	p.L348Vfs*53	P	exon 8	heterozygous	NM_001467.5	2
SLC37A4	c.170C>A	p.S57*	P	exon 3	heterozygous	NM_001467.5	1
SUCLG1	c.787G>A	p.E263K	LP	exon 7	heterozygous	NM_003849.3	3
SURF1	c.22C>T	p.Q8X	P	exon 1	heterozygous	NM_003172.2	1
SURF1	c.817_826dup10	p.V276Afs*19	P	exon 8	heterozygous	NM_003172.2	1
SURF1	c.574_575insCTGC	p.R192Pfs*8	P	exon 6	heterozygous	NM_003172.2	1
SURF1	c.586C>T	p.Q196*	P	exon 6	heterozygous	NM_003172.2	1
SURF1	c.32_38dupTGCGGGC	p.L16Gfs*46	P	exon 1	heterozygous	NM_003172.2	1
SURF1	c.240+1G>T		P	exon 3	heterozygous	NM_003172.2	1
SURF1	c.312_321del10insAT	p.L105*	P	exon 4	heterozygous	NM_003172.2	1
SURF1	c.631_632delGA	p.E211Nfs*8	P	exon 7	heterozygous	NM_003172.2	1
SURF1	c.817C>T	p.Q273*	P	exon 8	heterozygous	NM_003172.2	1
SURF1	c.556_559delAAAG	p.K186*	P	exon 6	homozygous	NM_003172.2	1
SURF1	c.845_846delCT	p.S282Cfs*9	P	exon 9	heterozygous	NM_003172.2	1
TACO1	c.421C>T	p.R141*	P	exon 3	heterozygous	NM_016360.3	1
TAZ	c.284+1G>T		LP	intron 3	hemizygous	NM_000116.3	1
TCN2	c.562C>T	p.Q188*	P	exon 4	heterozygous	NM_000355.3	1
TK2	c.447_448dup	p.S150Kfs*11	P	exon 6	heterozygous	NM_004614.4	1
TK2	c.360_361delinsAA	p.H121N	P	exon 5	homozygous	NM_004614.4	1
TK2	c.469_470insTGGG	p.D157Vfs*11	P	exon 7	heterozygous	NM_004614.4	1
TK2	c.323C>T	p.T108M	P	exon 5	homozygous	NM_004614.4	1
TK2	c.173A>G	p.N58S	P	exon 3	heterozygous	NM_004614.4	1
TK2	c.156+2T>C	Splice	LP	intron 2	heterozygous	NM_004614.4	1
TMEM70	c.317-2A>G		P	intron 2	heterozygous	NM_017866.5	1
TMEM70	c.446delG	p.G149EfsX5	P	exon 3	heterozygous	NM_017866.5	1
TMEM70	c.720_723delAGAA	p.E241Nfs*24	P	exon 3	heterozygous	NM_017866.5	1
TMEM70	c.661_664delGTTA	V221Ifs*14	P	exon 3	heterozygous	NM_017866.5	1
TRMU	c.2T>G	p.M1?	P	exon 1	heterozygous	NM_018006.4	1
TRMU	c.96_97delAG	p.F35Rfs*9	P	exon 2	heterozygous	NM_018006.4	1
TRMU	c.581delG	p.G194Dfs*2	P	exon 5	heterozygous	NM_018006.4	1
TRMU	c.718C>T	p.R240*	P	exon 7	heterozygous	NM_018006.4	1
TSFM	c.664C>T	p.R222*	P	exon 7	heterozygous	NM_001172696.1	1
TSFM	c.919C>T	p.Q307*	P	exon 7	heterozygous	NM_001172696.1	2
TSFM	c.1007G>A	p.C336Y	P	exon 7	heterozygous	NM_001172696.1	1
TUSC3	c.199C>T	p.R67*	P	exon 2	heterozygous	NM_006765.3	1
TYMP	c.622G>A	p.V208M	P	exon 5	heterozygous	NM_001953.3	3
TYMP	c.607_608insC	p.D203AfsX19	P	exon 5	heterozygous	NM_001953.3	1
YARS2	c.98C>A	p.S33*	P	exon 1	heterozygous	NM_001040436.2	1
YARS2	c.1042C>T	p.R348*	P	exon 3	heterozygous	NM_001040436.2	1
YARS2	c.634G>T	p.E212*	LP	exon 1	heterozygous	NM_001040436.2	1
Supplementary Table 2. Pathogenic/Likely pathogenic variants in the nuclear genes
