# Supplementary material for: Experiences from dual genome next-generation sequencing panel testing for mitochondrial disorders: a comprehensive molecular diagnosis
Source: Front Genet. 2025 Mar 5;16:1488956. doi: 10.3389/fgene.2025.1488956 (PMC11920145; doi:10.3389/fgene.2025.1488956)
Supplement: Supplementary file 2 [file Table3.xlsx]

## Sheet: Supplementary Table 3
m.Number	Gene/aminoacid	Change	Ref	Heteroplasmy	Alt	Heteroplasmy	Sample Type	Note
3274	tRNA Leu1	A>G	A	98.4	G	1.5	BLOOD
14849	CYTB	T>C	T	98.2	C	1.6	BLOOD
3243	tRNA Leu1	A>G	A	98.3	G	1.6	BLOOD
1555	MTRNR1 (12S)	A>G	A	98.4	G	1.6	BLOOD
15242	CYTB	G>A	G	97.6	A	1.7	BLOOD
15059	CYTB	G>A	G	97.7	A	1.8	BLOOD	with a 98.9% m.14764T>C in the same sample
4298	tRNA Ile	G>A	G	98	A	1.8	BLOOD
583	tRNA Phe	G>A	G	98	A	1.9	BLOOD	with a 97.1% m.8993T>G in the same sample
3243	tRNA Leu1	A>G	A	97.9	G	2	EXT DNA BLOOD
3242	tRNA Leu1	G>A	G	97.9	A	2	BLOOD
10663	ND4L	T>C	T	97.7	C	2.2	SKELETAL MUSCLE
8361	tRNA Lys	G>A	G	97.3	A	2.2	BLOOD
9379	COIII	G>A	G	97.6	A	2.3	EXT DNA
14838	CYTB	G>A	G	97.5	A	2.3	BLOOD
15921	tRNA Thr	T>C	T	97.5	C	2.4	BLOOD
1555	MTRNR1 (12S)	A>G	A	97.2	G	2.7	BLOOD
13042	ND5	G>A	G	96.8	A	3.1	BLOOD
1606	tRNA Val	G>A	G	96.6	A	3.1	BLOOD
5521	tRNA Trp	G>A	G	96.7	A	3.1	SKELETAL MUSCLE
3291	tRNA Leu1	T>C	T	96.6	C	3.2	BLOOD
3252	tRNA Leu1	A>G	A	96.6	G	3.2	BLOOD
15150	CYTB	G>A	G	96.4	A	3.3	BLOOD
12276	tRNA Leu2	G>A	G	96.2	A	3.3	BLOOD
4298	tRNA Ile	G>A	G	96.3	A	3.5	BLOOD
14888	CYTB	G>A	G	95.4	A	4.5	SKELETAL MUSCLE
12147	tRNA His	G>A	G	95.1	A	4.8	BLOOD
13063	ND5	G>A	G	94	A	5.8	BLOOD
3243	tRNA Leu1	A>G	A	94.1	G	5.8	BLOOD
12276	tRNA Leu2	G>A	G	93.9	A	6	SKELETAL MUSCLE
4308	tRNA Ile	G>A	G	92.5	A	7.4	EXT DNA
7497	tRNA Ser (1)	G>A	G	92.2	A	7.7	BLOOD
3243	tRNA Leu1	A>G	A	91.3	G	8.6	BLOOD
4284	tRNA Ile	G>A	G	89.6	A	10.3	BLOOD
3243	tRNA Leu1	A>G	A	88.1	G	11.8	BLOOD
3460	ND1	G>A	G	87.6	A	12.1	BLOOD
1555	MTRNR1 (12S)	A>G	A	86.3	G	13.6	DNA FROM BLOOD
3243	tRNA Leu1	A>G	A	85.6	G	14.3	BLOOD
12147	tRNA His	G>A	G	85.5	A	14.5	BLOOD
3243	tRNA Leu1	A>G	A	82.4	G	17.5	BLOOD
14498	ND6	T>C	T	76.7	C	23.1	EXT DNA
3255	tRNA Leu1	G>A	G	67.9	A	31.6	FIBROBLAST
3243	tRNA Leu1	A>G	A	64.8	G	35	BLOOD
3243	tRNA Leu1	A>G	A	52.9	G	47	BLOOD
3243	tRNA Leu1	A>G	A	51.8	G	48.1	BLOOD
13513	ND5	G>A	G	49.6	A	50.3	BLOOD
3243	tRNA Leu1	A>G	A	49.4	G	50.3	BLOOD
12706	ND5	T>C	T	42.9	C	56.9	DNA FROM BLOOD
3243	tRNA Leu1	A>G	A	42.8	G	57	BLOOD
3243	tRNA Leu1	A>G	A	42.4	G	57.5	SKELETAL MUSCLE
6145	COI	G>A	G	38.2	A	61.7	SKELETAL MUSCLE
11777	ND4	C>A	C	37.5	A	62.3	BLOOD
3243	tRNA Leu1	A>G	A	36.7	G	63.2	BLOOD
13513	ND5	G>A	G	34.4	A	65.4	EXT DNA
13513	ND5	G>A	G	32.8	A	66.9	BLOOD
3243	tRNA Leu1	A>G	A	32.7	G	67.2	SKELETAL MUSCLE
8344	tRNA Lys	A>G	A	32.5	G	67.3	BLOOD
3243	tRNA Leu1	A>G	A	32.5	G	67.4	BLOOD
3243	tRNA Leu1	A>G	A	30.4	G	69.5	SKELETAL MUSCLE
8363	tRNA Lys	G>A	G	29.1	A	70.8	BLOOD
13513	ND5	G>A	G	27.1	A	72.6	BLOOD
11778	ND4	G>A	G	27	A	72.9	DNA FROM BLOOD
10158	ND3	T>C	T	25.8	C	74.1	SKELETAL MUSCLE
10191	ND3	T>C	T	19.4	C	80.2	DNA FROM BLOOD
11777	ND4	C>A	C	17.9	A	81.9	DNA FROM BLOOD
8344	tRNA Lys	A>G	A	15.2	G	84.6	BLOOD
14487	ND6	T>C	T	11.2	C	88.5	BLOOD
3243	tRNA Leu1	A>G	A	10.1	G	89.6	SKELETAL MUSCLE
3243	tRNA Leu1	A>G	A	8.2	G	91.7	BLOOD
10191	ND3	T>C	T	4.5	C	94.8	BLOOD
10197	ND3	G>A	G	4.7	A	95.2	BLOOD
8993	ATP6	T>G	T	4.4	G	95.4	BLOOD
8993	ATP6	T>G	T	2.7	G	97.1	BLOOD
8993	ATP6	T>G	T	2.6	G	97.2	BLOOD
1644	tRNA Val	G>A	G	2.2	A	97.7	SKELETAL MUSCLE
8993	ATP6	T>G	T	1.9	G	97.8	BLOOD
8344	tRNA Lys	A>G	A	1.4	G	98.4	SKELETAL MUSCLE
8993	ATP6	T>G	T	0.8	G	98.6	BLOOD
8344	tRNA Lys	A>G	A	1.1	G	98.7	SKELETAL MUSCLE
8993	ATP6	T>G	T	1.1	G	98.7	BLOOD
14674	tRNA Glu	T>C	T	0.3	C	98.9	BLOOD
1555	MTRNR1 (12S)	A>G	A	0.5	G	99	BLOOD
8993	ATP6	T>G	T	0.6	G	99.1	SKELETAL MUSCLE
14674	tRNA Glu	T>C	T	0.2	C	99.1	BLOOD
11778	ND4	G>A	G	0.6	A	99.2	EXT DNA
8993	ATP6	T>G	T	0.4	G	99.3	BLOOD
616	tRNA Phe	T>C	T	0.4	C	99.4	DNA FROM BLOOD
14484	ND6	T>C	T	0.4	C	99.4	BLOOD
8993	ATP6	T>G	T	0.3	G	99.4	BLOOD
3460	ND1	G>A	G	0.4	A	99.4	BLOOD
8993	ATP6	T>G	T	0.4	G	99.4	BLOOD
5783	tRNA Cys	G>A	G	0.4	A	99.5	BLOOD
1555	MTRNR1 (12S)	A>G	A	0.4	G	99.5	EXT DNA
8993	ATP6	T>C	T	0.3	C	99.5	DNA FROM BLOOD
11778	ND4	G>A	G	0.4	A	99.5	BLOOD
8411	ATP8	A>G	A	0.3	G	99.6	DNA FROM BLOOD
14484	ND6	T>C	T	0.3	C	99.6	BLOOD
Supplementary Table 3. Pathogenic/Likely pathogenic variants in the mitochondrial genes
