# Supplementary material for: Experiences from dual genome next-generation sequencing panel testing for mitochondrial disorders: a comprehensive molecular diagnosis
Source: Front Genet. 2025 Mar 5;16:1488956. doi: 10.3389/fgene.2025.1488956 (PMC11920145; doi:10.3389/fgene.2025.1488956)
Supplement: Supplementary file 3 [file Table6.xlsx]

## Sheet: Supplementary Table 6
Group	Group	Subgroup	Subgroup	Gene	Occurance
235	Other	235	Other	MCCC2	31
				ACADM	30
				PMM2	27
				GAA	24
				ACADVL	16
				PYGM	16
				MMACHC	10
				GBE1	9
				PHKB	9
				CPT2	8
				MUT	7
				LPIN1	6
				GYS2	5
				IVD	5
				LMBRD1	5
				G6PC	4
				PCCA	4
				SLC37A4	4
				CPS1	3
				PGAM2	3
				PGM1	3
				PYGL	3
				SLC25A15	3
147	Mitochondrial DNA maintenance, expression, and translation	91	Replication, maintence, transcription	POLG	58
				FBXL4	18
				MPV17	12
				TWNK	3
		24	Mitochondrial tRNA synthetases	MTFMT	9
				RARS2	7
				AARS2	5
				YARS2	3
		19	Nucleotide pool maintenance	DGUOK	6
				TK2	6
				TYMP	4
				SUCLG1	3
		9	Translation regulation	GFM1	5
				TSFM	4
		4	RNA processing	TRMU	4
74	Metabolism of subtrates	43	Fatty acid oxidation	SLC22A5	27
				HADHB	9
				HADHA	7
		16	Pyruvate metabolism	PDHA1	12
				DLD	4
		8	Redox corriers	SLC25A13	8
		7	Anaplerosis	PC	7
46	OXPHOS subunits, assembly factors, and electron carriers	22	CIV assembly factors	SURF1	11
				SCO2	5
				COX15	3
				SCO1	3
		14	CI subunits	NDUFS1	7
				NDUFS8	4
				NDUFS4	3
		4	CV assembly factors	TMEM70	4
		3	CI assembly factors	FOXRED1	3
		3	CII subunits	SDHA	3
40	Metabolism of cofactors	25	Biotin metabolism	BTD	15
				PC	7
				HLCS	3
		8	Copper transport	SCO2	5
				SCO1	3
		4	Lipoic acid biosynthesis	DLD	4
		3	Haem biosynthesis	COX15	3
11	Mitochondrial dynamics, homeostasis, and quality control	3	Fusion	MFN2	3
		8	Stability	OPA1	8
Supplementary Table 6. Number of pathogenic/likely variants grouped by gene. Genes containing five hundred and fifty-three pathogenic / likely pathogenic variants were grouped and further grouped by function.
