# Supplementary material for: Experiences from dual genome next-generation sequencing panel testing for mitochondrial disorders: a comprehensive molecular diagnosis
Source: Front Genet. 2025 Mar 5;16:1488956. doi: 10.3389/fgene.2025.1488956 (PMC11920145; doi:10.3389/fgene.2025.1488956)
Supplement: Supplementary file 4 [file Table4.xlsx]

## Sheet: MitoLargeDeletion
LargeDeletionLocation	SampleType
m.8483_15335del6853	blood
m.8483_13459del4977	skeletal muscle
m.5788_13922del8135	skeletal muscle
m.7776_16070del8295	blood
m.7629_13588del5960	skeletal muscle
m.6342_14004del7663	blood
m.5975_16074del10100	fibroblast
m.8483_13459del4977	skin
m.11281_15444del4164	skeletal muscle
m.3184_9725del6542	blood
m.11649_13810del2162	blood
Supplementary Table 4. Large mtDNA deletions
