# Supplementary material for: Experiences from dual genome next-generation sequencing panel testing for mitochondrial disorders: a comprehensive molecular diagnosis
Source: Front Genet. 2025 Mar 5;16:1488956. doi: 10.3389/fgene.2025.1488956 (PMC11920145; doi:10.3389/fgene.2025.1488956)
Supplement: Supplementary file 5 [file Table1.xlsx]

## Sheet: Supplementary Table 1 
AARS2	COX15	FH	MARS2	NDUFA1	OPA1	POLG	SLC25A3	UQCRC2
ACAD9	COX4I2	FOXRED1	MCCC1	NDUFA10	OPA3	POLG2	SLC25A4	UQCRQ
ACADM	COX6A1	G6PC	MCCC2	NDUFA11	OTC	PUS1	SLC37A4	YARS2
ACADVL	COX6B1	GAA	MFN2	NDUFA13	PC	PYGL	SUCLA2
ACAT	CPS1	GBE1	MGME1	NDUFA2	PCCA	PYGM	SUCLG1
ADCK3	CPT1A	GFM1	MMAA	NDUFA8	PCCB	RARS2	SURF1
AGL	CPT2	GFM2	MMAB	NDUFAF1	PDHA1	RRM2B	TACO1
AIFM1	DARS2	GYS1	MMACHC	NDUFAF2	PDHB	SARS2	TAZ
APTX	DGUOK	GYS2	MMADHC	NDUFAF4	PDHX	SCO1	TCN2
ARG1	DLAT	HADHA	MPI	NDUFAF5 (alt C20orf7)	PDP1	SCO2	TIMM8A
ATP5A1	DLD	HADHB	MPV17	NDUFS1	PDSS1	SDHA	TK2
ATP5E	DNAJC19	HARS2	MRPL3	NDUFS2	PDSS2	SDHD	TMEM70
ATPAF2	EARS2	HLCS	MRPL44	NDUFS3	PFKM	SDHAF1	TRIT1
AUH	ETFA	ISCU	MRPS16	NDUFS4	PGAM2	SDHB	TRMU
BCS1L	ETFB	IVD	MTFMT	NDUFS6	PGM1	SDHC	TSFM
BTD	ETFDH	KARS	MTO1	NDUFS7	PHKA1	SLC22A5	TUFM
C12orf65	ETHE1	LARS2	MTRR	NDUFS8	PHKA2	SLC25A13	TUSC3
COQ2	FARS2	LMBRD1	MUT	NDUFV1	PHKB	SLC25A15	TWINK (alt C10orf2)
COQ9	FASTKD2	LPIN1	NAGS	NDUFV2	PHKG2	SLC25A19	TYMP
COX10	FBXL4	LRPPRC	NARS2	NUBPL	PMM2	SLC25A20	UQCRB
Supplementary Table 1. Genes covered by Nuclear Mitochondrial Gene Panel
