# Supplementary material for: Experiences from dual genome next-generation sequencing panel testing for mitochondrial disorders: a comprehensive molecular diagnosis
Source: Front Genet. 2025 Mar 5;16:1488956. doi: 10.3389/fgene.2025.1488956 (PMC11920145; doi:10.3389/fgene.2025.1488956)
Supplement: Supplementary file 6 [file Table5.xlsx]

## Sheet: Supplementary Table 5
Group	Group	Subgroup	Subgroup	Gene	Occurance
65	Mitochondrial DNA maintenance, expression, and translation	52	Replication, maintence, transcription	POLG	33
				FXL4	9
				TWNK	3
				MPV17	5
				SLC25A4	2
		8	Nucleotide pool maintenance	TK2	2
				DGUOK	2
				RRM2B	2
				SUCLG1	1
				TYMP	1
		3	Mitochondrial tRNA synthetases	MTFMT	2
				FARS2	1
		1	Mitochondrial ribosomes	MRPL44	1
		1	Translation regulation	GFM1	1
15	OXPHOS subunits, assembly factors, and electron carriers	5	CII subunits	SDHA	3
				SDHB	2
		5	CIV assembly factor	SURF1	3
				SCO2*	2
		4	CI subunits	NDUFS1	2
				NDUFS6	1
				NDUFS4	1
		1	CV assembly factors	TMEM70	1
14	Mitochondrial dynamics, homeostasis, and quality control	8	Stability	OPA1	8
		3	Fusion	MFN2	3
		3	Mitochondrial membrane phospholipid and import machinery	OPA3	2
				TAZ	1
12	Other	12	Other	G6PC	2
				PMM2	2
				GYS1	1
				MCCC2	1
				OTC	1
				LPIN1	1
				PHKB	1
				MMACHC	1
				IVD	1
				SLC37A4	1
7	Metabolism of substrates	4	Pyruvate metabolism	PDHA1	2
				DLD*	1
				PDHX	1
		1	Anaplerosis	PC*	1
		1	Fatty acid oxidation	HADHB	1
		1	Tricarboxylic acid cycle enzymes	FH	1
4	Metabolism of cofactors	2	Copper transport	SCO2*	2
		1	Biotin metabolism	PC*	1
		1	Lipoic acid biosynthesis	DLD*	1
* Genes counted in more than one functional group
Supplementary Table 5. Mutations in solved cases grouped by gene. One hundred seventeen mutations contributing to solved cases were grouped and further grouped by function.
