# Supplementary material for: Experiences from dual genome next-generation sequencing panel testing for mitochondrial disorders: a comprehensive molecular diagnosis
Source: Front Genet. 2025 Mar 5;16:1488956. doi: 10.3389/fgene.2025.1488956 (PMC11920145; doi:10.3389/fgene.2025.1488956)
Supplement: Supplementary file 7 [file Table7.xlsx]

## Sheet: Supplementary Table 7
Group	Group	Subgroup	Subgroup	Gene	Occurance
43	Complexes	23	Complex I	ND5	7
				ND4	5
				ND3	4
				ND6	4
				ND1	2
				ND4L	1
		6	Complex III	CYTB	6
		2	Complex IV	COIII	1
				COI	1
		12	Complex V	ATP6	11
				ATP8	1
5	rRNA	5	rRNA	MTRNR1 (12S)	5
48	tRNA	48	tRNA	tRNA Leu1	24
				tRNA Lys	6
				tRNA Ile	4
				tRNA Leu2	2
				tRNA His	2
				tRNA Phe	2
				tRNA Val	2
				tRNA Glu	2
				tRNA Thr	1
				tRNA Cys	1
				tRNA Ser1	1
				tRNA Trp	1
Supplementary Table 7. Number of pathogenic/likely variants grouped by gene. Genes containing ninty-six pathogenic / likely pathogenic variants were grouped and further grouped by function.
